# Supplementary material for: Molecular profiling of male breast cancer by multigene panel testing: Implications for precision oncology
Source: Front Oncol. 2023 Jan 6;12:1092201. doi: 10.3389/fonc.2022.1092201 (PMC9854133; doi:10.3389/fonc.2022.1092201)
Supplement: Supplementary file 2 [file Table_1.xlsx]

## Sheet: Foglio1
Supplementary Table 1. Cancer-relevant genes included in the TruSight Oncology 500 panel.
ABL1	BRIP1	CYLD	FANCC	GNA11	IL10	MCL1	NTRK3	PRKAR1A	SETBP1	TFRC
ABL2	BTG1	DAXX	FANCD2	GNA13	IL7R	MDC1	NUP93	PRKCI	SETD2	TGFBR1
ACVR1	BTK	DCUN1D1	FANCE	GNAQ	INHA	MDM2	NUTM1	PRKDC	SF3B1	TGFBR2
ACVR1B	C11orf30	DDR2	FANCF	GNAS	INHBA	MDM4	PAK1	PRSS8	SH2B3	TMEM127
AKT1	CALR	DDX41	FANCG	GPR124	INPP4A	MED12	PAK3	PTCH1	SH2D1A	TMPRSS2
AKT2	CARD11	DHX15	FANCI	GPS2	INPP4B	MEF2B	PAK7	PTEN	SHQ1	TNFAIP3
AKT3	CASP8	DICER1	FANCL	GREM1	INSR	MEN1	PALB2	PTPN11	SLIT2	TNFRSF14
ALK	CBFB	DIS3	FAS	GRIN2A	IRF2	MET	PARK2	PTPRD	SLX4	TOP1
ALOX12B	CBL	DNAJB1	FAT1	GRM3	IRF4	MGA	PARP1	PTPRS	SMAD2	TOP2A
ANKRD11	CCND1	DNMT1	FBXW7	GSK3B	IRS1	MITF	PAX3	PTPRT	SMAD3	TP53
ANKRD26	CCND2	DNMT3A	FGF1	H3F3A	IRS2	MLH1	PAX5	QKI	SMAD4	TP63
APC	CCND3	DNMT3B	FGF10	H3F3B	JAK1	MLL	PAX7	RAB35	SMARCA4	TRAF2
AR	CCNE1	DOT1L	FGF14	H3F3C	JAK2	MLLT3	PAX8	RAC1	SMARCB1	TRAF7
ARAF	CD274	E2F3	FGF19	HGF	JAK3	MPL	PBRM1	RAD21	SMARCD1	TSC1
ARFRP1	CD276	EED	FGF2	HIST1H1C	JUN	MRE11A	PDCD1	RAD50	SMC1A	TSC2
ARID1A	CD74	EGFL7	FGF23	HIST1H2BD	KAT6A	MSH2	PDCD1LG2	RAD51	SMC3	TSHR
ARID1B	CD79A	EGFR	FGF3	HIST1H3A	KDM5A	MSH3	PDGFRA	RAD51B	SMO	U2AF1
ARID2	CD79B	EIF1AX	FGF4	HIST1H3B	KDM5C	MSH6	PDGFRB	RAD51C	SNCAIP	VEGFA
ARID5B	CDC73	EIF4A2	FGF5	HIST1H3C	KDM6A	MST1	PDK1	RAD51D	SOCS1	VHL
ASXL1	CDH1	EIF4E	FGF6	HIST1H3D	KDR	MST1R	PDPK1	RAD52	SOX10	VTCN1
ASXL2	CDK12	EML4	FGF7	HIST1H3E	KEAP1	MTOR	PGR	RAD54L	SOX17	WISP3
ATM	CDK4	EP300	FGF8	HIST1H3F	KEL	MUTYH	PHF6	RAF1	SOX2	WT1
ATR	CDK6	EPCAM	FGF9	HIST1H3G	KIF5B	MYB	PHOX2B	RANBP2	SOX9	XIAP
ATRX	CDK8	EPHA3	FGFR1	HIST1H3H	KIT	MYC	PIK3C2B	RARA	SPEN	XPO1
AURKA	CDKN1A	EPHA5	FGFR2	HIST1H3I	KLF4	MYCL1	PIK3C2G	RASA1	SPOP	XRCC2
AURKB	CDKN1B	EPHA7	FGFR3	HIST1H3J	KLHL6	MYCN	PIK3C3	RB1	SPTA1	YAP1
AXIN1	CDKN2A	EPHB1	FGFR4	HIST2H3A	KMT2B	MYD88	PIK3CA	RBM10	SRC	YES1
AXIN2	CDKN2B	ERBB2	FH	HIST2H3C	KMT2C	MYOD1	PIK3CB	RECQL4	SRSF2	ZBTB2
AXL	CDKN2C	ERBB3	FLCN	HIST2H3D	KMT2D	NAB2	PIK3CD	REL	STAG1	ZBTB7A
B2M	CEBPA	ERBB4	FLI1	HIST3H3	KRAS	NBN	PIK3CG	RET	STAG2	ZFHX3
BAP1	CENPA	ERCC1	FLT1	HLA-A	LAMP1	NCOA3	PIK3R1	RFWD2	STAT3	ZNF217
BARD1	CHD2	ERCC2	FLT3	HLA-B	LATS1	NCOR1	PIK3R2	RHEB	STAT4	ZNF703
BBC3	CHD4	ERCC3	FLT4	HLA-C	LATS2	NEGR1	PIK3R3	RHOA	STAT5A	ZRSR2
BCL10	CHEK1	ERCC4	FOXA1	HNF1A	LMO1	NF1	PIM1	RICTOR	STAT5B
BCL2	CHEK2	ERCC5	FOXL2	HNRNPK	LRP1B	NF2	PLCG2	RIT1	STK11
BCL2L1	CIC	ERG	FOXO1	HOXB13	LYN	NFE2L2	PLK2	RNF43	STK40
BCL2L11	CREBBP	ERRFI1	FOXP1	HRAS	LZTR1	NFKBIA	PMAIP1	ROS1	SUFU
BCL2L2	CRKL	ESR1	FRS2	HSD3B1	MAGI2	NKX2-1	PMS1	RPS6KA4	SUZ12
BCL6	CRLF2	ETS1	FUBP1	HSP90AA1	MALT1	NKX3-1	PMS2	RPS6KB1	SYK
BCOR	CSF1R	ETV1	FYN	ICOSLG	MAP2K1	NOTCH1	PNRC1	RPS6KB2	TAF1
BCORL1	CSF3R	ETV4	GABRA6	ID3	MAP2K2	NOTCH2	POLD1	RPTOR	TBX3
BCR	CSNK1A1	ETV5	GATA1	IDH1	MAP2K4	NOTCH3	POLE	RUNX1	TCEB1
BIRC3	CTCF	ETV6	GATA2	IDH2	MAP3K1	NOTCH4	PPARG	RUNX1T1	TCF3
BLM	CTLA4	EWSR1	GATA3	IFNGR1	MAP3K13	NPM1	PPM1D	RYBP	TCF7L2
BMPR1A	CTNNA1	EZH2	GATA4	IGF1	MAP3K14	NRAS	PPP2R1A	SDHA	TERC
BRAF	CTNNB1	FAM123B	GATA6	IGF1R	MAP3K4	NRG1	PPP2R2A	SDHAF2	TERT
BRCA1	CUL3	FAM175A	2001-01-01	IGF2	MAPK1	NSD1	PPP6C	SDHB	TET1
BRCA2	CUX1	FAM46C	GID4	IKBKE	MAPK3	NTRK1	PRDM1	SDHC	TET2
BRD4	CXCR4	FANCA	GLI1	IKZF1	MAX	NTRK2	PREX2	SDHD	TFE3
Genes highlighted in yellow were analyzed for Copy Numer Variations detection.
