# Supplementary material for: Molecular profiling of male breast cancer by multigene panel testing: Implications for precision oncology
Source: Front Oncol. 2023 Jan 6;12:1092201. doi: 10.3389/fonc.2022.1092201 (PMC9854133; doi:10.3389/fonc.2022.1092201)
Supplement: Supplementary file 3 [file Table_2.xlsx]

## Sheet: Foglio1
Supplementary Table 2. The number of total and PASS variants and CNVs identified for 15 MBCs.
MBC Samples	Number of total variants identified	Number of total PASS variants	Number of total CNVs identified	Number of total PASS CNVs
#1	187233	1128	1	1
#2	124713	1154	5	5
#3	148643	1258	5	4
#4	163967	1248	3	3
#5	70074	1314	4	4
#6	177093	1250	1	1
#7	224837	1207	10	9
#8	68359	1185	1	1
#9	72727	1227	0	0
#10	102478	1251	10	10
#11	117248	1231	4	4
#12	92808	1246	3	3
#13	77560	1235	1	1
#14	115131	1220	1	0
#15	116812	1179	8	8
Median value	117248	1225	3	3
CNVs: Copy Number Variations
