# Supplementary material for: Molecular profiling of male breast cancer by multigene panel testing: Implications for precision oncology
Source: Front Oncol. 2023 Jan 6;12:1092201. doi: 10.3389/fonc.2022.1092201 (PMC9854133; doi:10.3389/fonc.2022.1092201)
Supplement: Supplementary file 4 [file Table_3.xlsx]

## Sheet: Foglio1
Supplementrary Table 3. List of somatic pathogenic variants detected in the MBC series analyzed.
Variant annotation									Cancer Gene Census		VCF info				Gnomad
MBC Sample	Chrom	Position	Coding	Gene	Transcript	Sequence Ontology	cDNA change	Protein Change	Driver class	Inheritance	Phred	VCF filter	Total reads	Variant AF	Global AF
#1	chr16	298021	Yes	AXIN1	ENST00000262320.8	missense_variant	c.1485C>G	p.Asp495Glu	TSG	somatic	100	PASS	162	0.20	0.00591921
#2	chr3	179234302	Yes	PIK3CA	ENST00000263967.4	missense_variant	c.3145G>C	p.Gly1049Arg	Oncogene	somatic	100	PASS	91	0.19	Not reported
#2	chr9	130884930	Yes	ABL1	ENST00000318560.6	missense_variant	c.2640C>A	p.His880Gln	Oncogene	somatic	100	PASS	71	0.16	Not reported
#2	chr17	16058009	Yes	NCOR1	ENST00000268712.8	frameshift_truncation	c.6063_6066del	p.Gln2021HisfsTer27	TSG	somatic	100	PASS	66	0.19	Not reported
#3	chr1	26779234	Yes	ARID1A	ENST00000324856.13	missense_variant	c.5336A>G	p.Glu1779Gly	TSG	somatic	100	PASS	193	0.44	0.00120964
#3	chr2	15942621	Yes	MYCN	ENST00000281043.4	missense_variant	c.557G>A	p.Cys186Tyr	Oncogene	somatic	100	PASS	40	0.37	Not reported
#3	chr3	179234297	Yes	PIK3CA	ENST00000263967.4	missense_variant	c.3140A>G	p.His1047Arg	Oncogene	somatic	100	PASS	260	0.49	4.02781e-06
#3	chr7	129210996	Yes	SMO	ENST00000249373.8	missense_variant	c.1684C>T	p.Arg562Trp	Oncogene	somatic	100	PASS	231	0.11	2.39599e-05
#3	chr7	140801553	Yes	BRAF	ENST00000644969.1	missense_variant	c.719A>G	p.Lys240Arg	Oncogene	somatic	100	PASS	177	0.05	Not reported
#4	chr9	36966691	Yes	PAX5	ENST00000358127.9	missense_variant	c.638C>T	p.Ser213Leu	Oncogene, TSG	somatic	100	PASS	183	0.41	0.000608415
#4	chr19	10987920	Yes	SMARCA4	ENST00000344626.9	missense_variant	c.1114T>C	p.Tyr372His	TSG	somatic	100	PASS	129	0.48	0.00941688
#5	chr16	3729114	Yes	CREBBP	ENST00000262367.10	missense_variant	c.5933A>G	p.Asn1978Ser	Oncogene, TSG	somatic	100	PASS	161	0.44	0.00491035
#6	chr1	119916628	Yes	NOTCH2	ENST00000256646.7	missense_variant	c.6094C>A	p.His2032Asn	Oncogene, TSG	somatic	100	PASS	371	0.49	0.00102977
#6	chr5	56879026	Yes	MAP3K1	ENST00000399503.4	missense_variant	c.2012C>T	p.Ala671Val	Oncogene, TSG	somatic	100	PASS	258	0.42	0.000174814
#6	chr9	36882052	Yes	PAX5	ENST00000358127.9	missense_variant	c.964G>A	p.Ala322Thr	Oncogene, TSG	somatic	100	PASS	261	0.42	0.0094927
#6	chr9	136506764	Yes	NOTCH1	ENST00000651671.1	missense_variant	c.3853G>A	p.Val1285Met	Oncogene, TSG	somatic	100	PASS	327	0.54	5.23372e-05
#6	chr10	8073926	Yes	GATA3	ENST00000379328.9	frameshift_elongation	c.1239dup	p.Ser414GlnfsTer94	Oncogene, TSG	somatic	100	PASS	741	0.22	Not reported
#7	chr1	26732712	Yes	ARID1A	ENST00000324856.13	missense_variant	c.1840T>G	p.Ser614Ala	TSG	somatic	100	PASS	146	0.12	4.37414e-05
#7	chr3	138946575	Yes	FOXL2	ENST00000648323.1	missense_variant	c.148G>C	p.Asp50His	Oncogene, TSG	somatic	100	PASS	109	0.08	Not reported
#7	chr3	179234297	Yes	PIK3CA	ENST00000263967.4	missense_variant	c.3140A>T	p.His1047Leu	Oncogene	somatic	100	PASS	149	0.86	4.02781e-06
#7	chr20	32434822	Yes	ASXL1	ENST00000375687.10	missense_variant	c.2110G>A	p.Gly704Arg	TSG	somatic	100	PASS	349	0.26	0.000668463
#8	chr16	2170686	Yes	TRAF7	ENST00000326181.11	missense_variant	c.304T>G	p.Ser102Ala	TSG	somatic	100	PASS	43	0.39	1.26918e-05
#8	chr19	10987920	Yes	SMARCA4	ENST00000344626.9	missense_variant	c.1114T>C	p.Tyr372His	TSG	somatic	100	PASS	42	0.61	0.00941688
#8	chr22	41149851	Yes	EP300	ENST00000263253.9	stop_gained	c.2470C>T	p.Gln824Ter	TSG	somatic	100	PASS	53	0.22	Not reported
#9	chr5	56881256	Yes	MAP3K1	ENST00000399503.4	stop_gained	c.2353G>T	p.Glu785Ter	Oncogene, TSG	somatic	100	PASS	47	0.14	Not reported
#10	chr3	179203765	Yes	PIK3CA	ENST00000263967.4	missense_variant	c.1035T>A	p.Asn345Lys	Oncogene	somatic	100	PASS	59	0.50	Not reported
#10	chr17	16070460	Yes	NCOR1	ENST00000268712.8	missense_variant	c.4218A>C	p.Leu1406Phe	TSG	somatic	100	PASS	51	0.19	0.00914814
#11	chr3	179218303	Yes	PIK3CA	ENST00000263967.4	missense_variant	c.1633G>A	p.Glu545Lys	Oncogene	somatic	100	PASS	100	0.28	4.03242e-06
#11	chr10	8069539	Yes	GATA3	ENST00000379328.9	frameshift_truncation	c.991_1007del	p.Arg331ProfsTer16	Oncogene, TSG	somatic	100	PASS	288	0.40	Not reported
#11	chr12	45852472	Yes	ARID2	ENST00000334344.11	missense_variant	c.4349G>A	p.Gly1450Glu	TSG	somatic	100	PASS	116	0.61	0.000799904
#11	chr16	3781229	Yes	CREBBP	ENST00000262367.10	missense_variant	c.1651C>A	p.Leu551Ile	Oncogene, TSG	somatic	100	PASS	141	0.53	0.00966271
#11	chr22	41117723	Yes	EP300	ENST00000263253.9	missense_variant	c.631G>A	p.Gly211Ser	TSG	somatic	100	PASS	160	0.69	0.00587657
#12	chr5	68293763	Yes	PIK3R1	ENST00000521381.6	missense_variant	c.1354T>C	p.Tyr452His	TSG	somatic	100	PASS	76	0.35	Not reported
#12	chr7	129210997	Yes	SMO	ENST00000249373.8	missense_variant	c.1685G>A	p.Arg562Gln	Oncogene	somatic	100	PASS	50	0.58	3.89911e-05
#12	chr19	42290914	Yes	CIC	ENST00000572681.6	missense_variant	c.4873C>T	p.Arg1625Trp	Oncogene, TSG	somatic	100	PASS	71	0.53	0.000124907
#13	chr4	54261281	Yes	PDGFRA	ENST00000257290.10	missense_variant	c.236G>A	p.Gly79Asp	Oncogene	somatic	100	PASS	201	0.53	0.00890817
#14	chr1	26775697	Yes	ARID1A	ENST00000324856.13	missense_variant	c.5114A>G	p.Asn1705Ser	TSG	somatic	100	PASS	182	0.46	0.00909393
#14	chr22	41149147	Yes	EP300	ENST00000263253.9	missense_variant	c.2351C>T	p.Pro784Leu	TSG	somatic	100	PASS	170	0.55	0.000123806
#15	chr3	179234297	Yes	PIK3CA	ENST00000263967.4	missense_variant	c.3140A>G	p.His1047Arg	Oncogene	somatic	100	PASS	485	0.80	4.02781e-06
#15	chr17	7674872	Yes	TP53	ENST00000269305.8	missense_variant	c.659A>G	p.Tyr220Cys	Oncogene, TSG	somatic	100	PASS	134	0.50	7.9552e-06
TSG: Tumor Suppressor Gene; VCF: Variant Calling File; AF: Allele Frequency
